# Supplementary material for: Thermal Pyrolysis of Polystyrene Aided by a Nitroxide End-Functionality Improved Process and Modeling of the Full Molecular Weight Distribution
Source: Polymers (Basel). 2021 Dec 31;14(1):160. doi: 10.3390/polym14010160 (PMC8747164; doi:10.3390/polym14010160)
Supplement: Supplementary file 1 [file polymers-14-00160-s001.zip]

Archive with 1 entries (1 files):
- polymers-1525419-supplementary.pdf
